# Supplementary material for: Detection of endogenous circadian rhythms of clock gene mRNA expression in mouse lung tissue using slice cultures
Source: STAR Protoc. 2023 May 6;4(2):102280. doi: 10.1016/j.xpro.2023.102280 (PMC10193295; doi:10.1016/j.xpro.2023.102280)
Supplement: Table S1. Sequences of primers used for real-time PCR, related to step 29 [file mmc1.xlsx]

## Sheet: Table 1
Table S1. Sequences of primers used for real-time PCR, related to Step 29.
Gene	Primer sequence
mPer2	Fw:	5'-GGCTTCACCATGCCTGTTGT-3'
	Rv:	5'-GGAGTTATTTCGGAGGCAAGTGT-3'
mCry1	Fw:	5'-CCCAGGCTTTTCAAGGAATGGAACA-3'
	Rv:	5'-TCTCATCATGGTCATCAGACAGAGG-3'
mCry2	Fw:	5'-GGGACTCTGTCTATTGGCATCTG-3'
	Rv:	5'-GTCACTCTAGCCCGCTTGGT-3'
mBmal1	Fw:	5'-GCAGTGCCACTGACTACCAAGA-3'
	Rv:	5'-TCCTGGACATTGCATTGCAT-3'
mRev-erb-α	Fw:	5'-CGTTCGCATCAATCGCAACC-3'
	Rv:	5'-GATGTGGAGTAGGTGAGGTC-3'
18S rRNA	Fw:	5'-CGCCGCTAGAGGTGAAATTC-3'
	Rv:	5'-CGAACCTCCGACTTTCGTTCT-3'
Fw, forward; Rv, reverse
